# Supplementary material for: Rhinovirus Genome Variation during Chronic Upper and Lower Respiratory Tract Infections
Source: PLoS One. 2011 Jun 21;6(6):e21163. doi: 10.1371/journal.pone.0021163 (PMC3119694; doi:10.1371/journal.pone.0021163)
Supplement: Table S1 — Samples collected from the lung transplant recipient cohort and samples from hospital patients screened by the routine laboratory of the University Hospitals of Geneva. *Samples are designated by the first letter of their family name followed by the last two numbers of their birth year (eg. B48), the month and year of sample collection (eg. 0209), and the site of sampling (U, upper respiratory tract; L, lower respiratory tract). (XLS) [file pone.0021163.s002.xls]

## Sheet: Feuille 1
Table S1. Samples collected from the lung transplant recipient cohort and hospital patients screened by the routine laboratory of the University Hospitals of Geneva.
Patients		Sample name*	Patient gender	Patient year of birth	Sample date	HRV species	Genbank accession Nb
LUNG TRANSPLANT RECIPIENTS	ADULTS	B48-0209-U	F	1948-03-06	2009-02-09	A	JF285233
		B53-0210-U	M	1953-03-06	2010-02-15	A	JF285235
		B53-1109-U	M	1953-03-06	2009-11-19	A	JF285236
		B53-1209-U	M	1953-03-06	2009-12-16	A	JF285237
		C50-0209-L	F	1950-02-18	2009-02-05	A	JF285242
		C50-0209-U	F	1950-02-18	2009-02-05	A	JF285243
		C47-1009-L	F	1947-12-09	2009-10-01	A	JF285245
		C41-0909-U	M	1941-12-10	2009-09-03	A	JF285247
		C78-1008-U	M	1978-03-27	2008-10-22	A	JF285248
		D46-1008-U	M	1946-11-18	2008-10-20	A	JF285250
		F78-0908-U	M	1978-10-28	2008-09-01	A	JF285257
		F78-0908-L	M	1978-10-28	2008-09-01	A	JF285256
		F78-1008-U	M	1978-10-28	2008-10-01	A	JF285259
		F78-1008-L	M	1978-10-28	2008-10-01	A	JF285258
		G49-0209-U	M	1949-09-14	2009-02-04	A	JF285263
		G49-1008-U	M	1949-09-14	2008-10-29	A	JF285264
		K74-0609-U	F	1974-02-25	2009-06-26	A	JF285269
		L45-1009-U	F	1945-02-28	2009-10-01	A	JF285273
		L51-0908-U	F	1951-05-16	2008-09-19	A	JF285274
		M65-1008-U	M	1965-02-23	2008-10-09	A	JF285280
		M41-1108-U	M	1941-10-17	2008-11-06	A	JF285282
		M81-0309-U	M	1981-05-23	2009-03-04	A	JF285284
		P68-0110-U	M	1968-06-07	2010-01-06	A	JF285287
		P68-0908-U	M	1968-06-07	2008-09-30	A	JF285288
		S49-1008-U	F	1949-07-01	2008-10-21	A	JF285291
		S39-0309-U	M	1939-01-23	2009-03-12	A	JF285294
		S39-0908-U	M	1939-01-23	2008-09-18	A	JF285295
		S48-1008-U1	M	1948-01-14	2008-10-16	A	JF285297
		T53-0110-U	F	1953-11-22	2010-01-26	A	JF285304
		B68-0509-U	M	1968-05-24	2009-05-13	C	JF285179
		C75-0109-U	F	1975-03-27	2009-01-08	C	JF285186
		D47-0209-U	F	1947-10-28	2009-02-12	C	JF285192
		D47-1209-U	F	1947-10-28	2009-12-15	C	JF285193
		F61-1209-U	M	1961-07-12	2009-12-01	C	JF285195
		G79-1209-U	F	1979-08-28	2009-12-03	C	JF285197
		G82-0309-U	F	1982-03-01	2009-03-03	C	JF285198
		H71-0110-U	F	1971-05-06	2010-01-07	C	JF285200
		J46-1108-U	F	1946-04-13	2008-11-25	C	JF285204
		J68-0908-U	F	1968-04-25	2008-09-24	C	JF285206
		L52-0908-U	M	1952-04-05	2008-09-19	C	JF285207
		L52-1008-U	M	1952-04-05	2008-10-22	C	JF285208
		M55-0110-U	M	1955-09-08	2010-01-06	C	JF285210
		M65-0109-L	M	1965-02-23	2009-01-15	C	JF285213
		M65-0109-U	M	1965-02-23	2009-01-15	C	JF285214
		S48-1208-L2	M	1948-01-14	2008-12-11	C	JF285224
		S48-1208-U2	M	1948-01-14	2008-12-11	C	JF285225
		B48-0908-U	F	1948-03-06	2008-09-25	B	JF285163
		C67-0110-U	M	1967-06-16	2010-01-12	B	JF285164
		C67-1209-U	M	1967-06-16	2009-12-14	B	JF285165
		L61-1008-U	M	1961-12-26	2008-10-20	B	JF285172
ROUTINE SCREENED HOPSITAL PATIENTS	Not available	CXX-0609-U	Not available	Not available	2009-06-25	A	JF285241
	ADULTS	S23-0709-L	F	1923-09-06	2009-07-17	A	JF285300
		S24-0909-U	F	1924-08-11	2009-09-25	A	JF285293
		J30-0909-U	F	1930-11-21	2009-09-18	A	JF285268
		B37-0909-U	M	1937-05-27	2009-09-23	A	JF285231
		A45-1009-U	F	1945-11-06	2009-10-08	A	JF285229
		F49-0709-L	F	1949-12-22	2009-07-03	A	JF285260
		V51-0909-U	M	1951-09-29	2009-09-20	A	JF285305
		S53-0509-U	M	1953-07-25	2009-05-04	A	JF285296
		M53-0609-L	F	1953-10-06	2009-06-30	A	JF285278
		M57-0909-U	M	1957-11-09	2009-09-04	A	JF285283
		S63-0909-U	M	1963-01-24	2009-09-28	A	JF285302
		E63-0509-L	M	1963-04-01	2009-05-06	A	JF285253
		D66-0409-U	F	1966-12-19	2009-04-27	A	JF285252
		S68-0909-U	M	1968-08-25	2009-09-16	A	JF285301
		C70-0909-U	F	1970-03-10	2009-09-11	A	JF285246
		L76-1009-U	M	1976-06-26	2009-10-05	A	JF285275
		P76-0509-U	F	1976-07-01	2009-05-15	A	JF285285
		S77-0709-U	M	1977-08-26	2009-07-21	A	JF285292
		M77-0709-U	F	1977-10-06	2009-07-03	A	JF285279
		Z78-0809-L	M	1978-05-06	2009-08-31	A	JF285307
		R82-0809-U	F	1982-06-14	2009-08-01	A	JF285289
		I86-0309-U	M	1986-08-05	2009-03-20	A	JF285266
		C92-0509-U	M	1992-07-17	2009-05-19	A	JF285240
		M96-0509-L	M	1996-08-31	2009-05-13	A	JF285281
		M39-0609-L	M	1939-10-30	2009-06-25	C	HM347261
		F53-0909-U	F	1953-11-05	2009-09-28	C	HM347250
		T66-0409-U	F	1966-02-02	2009-04-24	C	HM347270
		M80-0809-U	M	1980-12-10	2009-08-12	C	HM347258
		H88-0309-U	M	1988-12-29	2009-03-26	C	HM347253
		M96-0409-U	M	1996-08-31	2009-04-24	C	HM347260
		J40-0909-U	F	1940-06-10	2009-09-24	B	JF285171
		P58-0709-U	F	1958-07-27	2009-07-30	B	JF285175
		N72-0709-U	F	1972-01-08	2009-07-27	B	JF285173
		N72-0809-U	F	1972-01-08	2009-08-06	B	JF285174
		W85-0909-U	F	1985-08-08	2009-09-16	B	JF285176
		J92-0909-U	M	1992-03-06	2009-09-01	B	JF285170
	CHILDREN	C02-0909-U	M	2002-09-25	2009-09-29	A	JF285244
		L02-0409-U	M	2002-10-31	2009-04-08	A	JF285271
		G03-0609-L	F	2003-08-19	2009-06-09	A	JF285261
		S03-0609-U	F	2003-10-28	2009-06-16	A	JF285303
		Bb04-1009-U	M	2004-02-19	2009-10-06	A	JF285234
		G04-0309-L	M	2004-11-11	2009-03-31	A	JF285265
		G05-0409-U	F	2005-04-20	2009-04-16	A	JF285262
		C05-0409-L	F	2005-07-08	2009-04-18	A	JF285238
		I05-0609-L	M	2005-08-29	2009-06-02	A	JF285267
		A05-0709-U	F	2005-10-19	2009-07-08	A	JF285228
		B06-0709-U	M	2006-03-03	2009-07-20	A	JF285230
		S06-0509-U	M	2006-10-05	2009-05-11	A	JF285290
		E07-0309-U	M	2007-06-24	2009-03-19	A	JF285254
		E07-0409-U	M	2007-06-24	2009-04-07	A	JF285255
		Da08-0609-L	F	2008-04-21	2009-06-23	A	JF285251
		Z08-0509-U	F	2008-06-06	2009-05-18	A	JF285306
		Cb08-0409-U	M	2008-07-28	2009-04-03	A	JF285239
		L08-0809-U	F	2008-11-23	2009-08-24	A	JF285272
		M08-0409-U1	M	2008-12-04	2009-04-14	A	JF285276
		M08-0409-U2	M	2008-12-04	2009-04-27	A	JF285277
		K09-0309-L	M	2009-01-02	2009-03-26	A	JF285270
		Sa09-0309-U	F	2009-02-16	2009-03-23	A	JF285298
		P09-1009-U	F	2009-04-06	2009-10-05	A	JF285286
		Ba09-0409-U	M	2009-04-07	2009-04-26	A	JF285232
		Sc09-0709-U	M	2009-05-08	2009-07-01	A	JF285299
		Db09-0909-U	M	2009-08-01	2009-09-17	A	JF285249
		B99-0209-U	F	1999-07-23	2009-02-19	C	HM347240
		B03-0609-L	M	2003-04-27	2009-06-25	C	HM347237
		M04-0509-U	M	2004-08-16	2009-05-04	C	HM347259
		Ba04-0309-U	M	2004-08-27	2009-03-05	C	HM347238
		Ga05-0909-U	F	2005-09-07	2009-09-03	C	HM347251
		A06-0409-U	F	2006-09-01	2009-04-28	C	HM347236
		R07-0509-U	F	2007-02-28	2009-05-14	C	HM347265
		B07-0309-U	M	2007-10-21	2009-03-02	C	HM347239
		J07-0509-L	F	2007-11-25	2009-05-17	C	HM347256
		S07-0909-U	M	2007-12-15	2009-09-23	C	HM347267
		R08-0409-L	M	2008-04-26	2009-04-24	C	HM347264
		Ca08-0309-U	M	2008-05-15	2009-03-06	C	HM347247
		O08-0409-U	F	2008-07-18	2009-04-28	C	HM347262
		Cd08-1009-U	F	2008-08-31	2009-10-26	C	HM347248
		J08-0909-L	F	2008-09-11	2009-09-28	C	HM347255
		Cc08-1009-U	M	2008-09-14	2009-10-09	C	HM347245
		W08-0309-L	M	2008-10-08	2009-03-01	C	HM347271
		Ca09-0309-U	F	2009-01-02	2009-03-02	C	HM347246
		*B09-0309-U	F	2009-01-09	2009-03-27	C	HM347241
		*B09-0509-U	F	2009-01-09	2009-05-05	C	HM347242
		Cb09-0409-U	F	2009-03-26	2009-04-21	C	HM347243
		L09-0409-L	M	2009-04-02	2009-04-02	C	HM347257
		Da09-0509-U	F	2009-04-20	2009-05-18	C	HM347249
		Gb09-0909-U	F	2009-04-21	2009-09-14	C	HM347252
		R09-0609-U	M	2009-04-22	2009-06-26	C	HM347263
		Sb09-0609-U	M	2009-05-08	2009-06-02	C	HM347268
		Sd09-0909-U	F	2009-06-24	2009-09-17	C	HM347269
		J09-0909-U	F	2009-08-27	2009-09-16	C	HM347254
		H03-0909-U	F	2003-05-09	2009-09-02	B	JF285169
		Db08-0709-U	M	2008-01-29	2009-07-19	B	JF285166
