# Supplementary material for: Rhinovirus Genome Variation during Chronic Upper and Lower Respiratory Tract Infections
Source: PLoS One. 2011 Jun 21;6(6):e21163. doi: 10.1371/journal.pone.0021163 (PMC3119694; doi:10.1371/journal.pone.0021163)
Supplement: Table S2 — Primers used to amplify and sequence the genomes of the clinical strains described in Table 1 . (XLS) [file pone.0021163.s003.xls]

## Sheet: AA
	Table 1 . Primers used to amplify and sequence the genomes of the Human Rhinovirus prototypes strains.
		A or G	R
		C or T	Y
		G or T	K
		A or C	M
		C, G or T	B
		A, G or T	D
		A, C or T	H
		A, C or G	V
		G or C	S
		A or T	W
		aNy base	N
		Standard IUB (international Union of Biochemistry)
		nucleotide ambiguity codes.
				Relative to HRV 2
ID	Gene	Sequence 5'-3'	Virus*	Start	End	name
9	5'UTR	GGGACCAACTACTTTGGGTGTCCGTGT	HRV	524	550	Pri9895Hovi ref :……….	ref article
10	5'UTR	GTACWCTRKTAYTMYGGTAMYYTTGTACGCC	HRV	49	80	5’NCRfwd50-deg
14	5'UTR	ATTCAGGGGCCGGAGGA	HRV	434	450	SP1PL-SJ1rev
P1.12	VP2	AGTGCATCTGGTAATTTCCA	HRV	1055	1075	Pr13
P2.3	2C	CCNCCWGAYCCNAARYAYTTTGATGG	HRV	4322	4347	2Cfwd4321-deg
P3.7	3D	ACNAGTGCWGGNTWYCCNTAT	HRV	6020	6040	3Dfwd6020-deg
P3.8	3D	GGNTYCTTDGTCCATC	HRV	6882	6898	3Drev6872nestedeg
	Table 2 . Primers used to amplify and sequence the genomes of the Human Rhinovirus prototypes strains.
		Other primers are strain-specific and were used to amplify
		or sequence the prototype strain of the indicated serotype
				Relative to HRV 2
ID	Gene	Sequence 5'-3'	Virus*	Start	End
13	5'UTR	CTAGTTTGGTCGATGAGGCTAGG	HRV 27/93	318	340	5'NCR302FwdAA
24	5'UTR	TTAAACAGCGGATGGGTAYCCCA	HRV 27/93	1	23	5'endVA
P1.14	VP1	GGGATGAYTACMCATGGCAAAGTG	HRV B	2778	2802	Primer HRVB 5C2
P1.32	VP1	CTAAACTTGTCTCTGTACCATC	HRV 27/93	2895	2917	VP1rev2509_Am
P1.41	VP3	AACTCCACTCATACACATCCCTGG	HRV 27/93	1750	1773	VP3Fwd 1690 AA
P1.75	VP3	GGAGAGGAACTTGAGGAAGTGATAGTCG	HRV 27/93	2420	2447	Vp1 fwd 2318-FnpAm
P1.76	VP1	CATTTATACCATAAACAGTGGTCTTGCT	HRV 27/93	3048	3075	Vp1 rev 2919-FnpAm
P1.83	VP3	CATGAATGATATTCTAATTGAACCTGCCC	HRV 27/93	1997	2027	Vp3 rev 1926-Am
P2.10	2A	GAATACCAGGGAATATCAGATTACAT	HRV 93	3578	3603	2Afwd 3578 AA_HRV93
P2.11	2C	ACAGTTGGAGGGTTGAGTGTCTG	HRV 93	4523	4546	2Crev 4546 AA_HRV93
P2.16	2A	TGGTTATGTCTGCTTTGC		3574	3590	2A fwd 3530 AA-HRV 93 ext
P2.19	2A	TGTRTACAYCTRAGTATVCCACCACA	HRV B	3476	3502	2A rev 3476 HRVB
P2.20	2C	GCTAAGGGWTTRGAATGGAT	HRV B	3914	3934	2Cfwd 3926 HRVB
P2.24	2C	GAGGCAAAAAGAATTAAATCATTGAAG	HRV 27/93	4376	4402	AA 4151 fwd
P2.37	2A	TGGTTCAGAAACTGTCCCTCAATG	HRV 27/93	3470	3493	2A fwd 3292-fnpAm
P2.38	2B	TCACTAAAGCAGAGACAATTTTGATTAC	HRV 27/93	3909	3936	2B rev 3710-Am
P2.39	2B	TAGGAAAGGCATTTGGTACTGGTTTC	HRV 27/93	3801	3826	2B fwd 3612-Am
P2.40	2C	GATTTAATTCTTTTTGCCTCTAAGGC	HRV 27/93	4370	4395	2C rev 4145-Am
P2.41	2C	GATAAGTTGGACTTCTGTAAAAGACTCAA	HRV 27/93	4200	4229	2C fwd 3992-Am
P2.46	3A	TGCTGTCCATTTATCTGTGGTAAAGC	HRV 27/93	4937	4962	2C fwd 4691-Ru
P3.29	3D	GGAAACACATTATAAAAGACACTGGG	HRV 27/93	5860	5885	AA5785 Rev
P3.38	3C	CAGGACAGTGTGGTGGAGTTTTGTG	HRV 27/93	5862	5886	3C fwd 5562-AA
P3.39	3C	ATTCAAACTGGATGCTTCTATCAATCTACTT	HRV 27/93	6513	6543	3C rev 6196-AA
P3.41	3D	GGTAAATCAASACCATATTTGTYYATSGC	HRV 27/93	6422	6451	3C rev 6110-El
P3.43	3C	AGTGCAGGATACCCATATGTTAGCTTAGG	HRV B	6334	6362	3Cfwd 6020-VA
P3.49	3A	CTGTTGTTATTGTGACAATGTTTTTCC	HRV 27/93	5452	5481	3A rev 5166-Am
P3.50	3A	GTACTGCGTGCAGTAGTTACCCAAGG	HRV 27/93	5394	5419	3A fwd 5112-Am
P3.51	3D	TCCAATCTTTCATCTGCTGGATGT	HRV 27/93	6114	6137	3D rev 5809-Am
P3.52	3D	ATAGAAGGAAAAATTCTATTCAAATTAAATCTC	HRV 27/93			3'end Am
P3.64	3D	CATCCTGTCATGCCAATGTCAGAC	HRV 27/93	7168	7193	3D fwd end Amfnp

## Sheet: VA
	Table 1 . Primers used to amplify and sequence the genomes of the Human Rhinovirus prototypes strains.
		A or G	R
		C or T	Y
		G or T	K
		A or C	M
		C, G or T	B
		A, G or T	D
		A, C or T	H
		A, C or G	V
		G or C	S
		A or T	W
		aNy base	N
		Standard IUB (international Union of Biochemistry)
		nucleotide ambiguity codes.
				Relative to HRV 2
ID	Gene	Sequence 5'-3'	Virus*	Start	End	name
4	5'UTR	CTACTTTGGGTGTCCG	HRV	532	547	primer 6
11	5'UTR	GCACTTCTGTTTCCCC	HRV	164	179	HRVfor
47	5'UTR	CTACTTTGGGTGTCCGTGTTTC	HRV	570	591	F587sn
P1.2	VP2	TGGTGSTGGAARYTRCCWGATGC	HRV	1049	1072	VP2fwd1049-deg
P2.1	2A	GARCYWGGWGAYTGYGWGG	HRV	3464	3484	2Afwd3464-deg
P2.2	2C	GGRTTYTGSWTNANRTCATCCAT	HRV	4395	4417	2Crev4395_deg
	Table 2 . Primers used to amplify and sequence the genomes of the Human Rhinovirus prototypes strains.
		Other primers are strain-specific and were used to amplify
		or sequence the prototype strain of the indicated serotype
				Relative to HRV 2
ID	Gene	Sequence 5'-3'	Virus*	Start	End
24	5'UTR	TTAAACAGCGGATGGGTAYCCCA	HRV 3/37	1	23	5'endVA
26	5'UTR	GGCTGAAGATGAACTTGCTGCATC	HRV 3/37	751	780	5'rev 713-VAF312
P1.29	VP1	CATCTGTTTCCGAACCATTG	HRV 3/37	2595	2614	VP1rev2509_VA
P1.58	VP1	TCATGCTCATTRACYAYYCTRAAAGCYAT	HRV B	2957	2986	VP1 rev 3083 HRVB1
P1.67	VP2	ACCATTCACTTGGTAGAACAGGCTACAC	HRV 3/37	1154	1181	VP2fwd 1108-VAF312
P1.68	VP3	TTGAAAACACCATCACCAATGAAGAG	HRV 3/37	1921	1950	VP3rev 1859-VAF312
P1.69	VP3	CCTGTGTTGTTCATTGGAATTAATGTA	HRV 3/37	1813	1839	VP3rev 1750-VAF312
P1.84	VP1	GGTGTACAGTTCAGATACACAGACCC	HRV 3/37	2193	2218	VP1 fwd 2114-Va312
P1.87	VP1	CATTGACTACTCTAAATGCCATACTACCCA	HRV 3/37	3085	3116	VP1 rev 2949-Va312
P1.88	VP3	ACAGGCAATCACCAAGTGC	HRV 3/37	1714	1732	VP3 fwd 1653 VA
P1.91	VP1	AAGACTTGAAAGGTTAATTTTCCAATC	HRV 3/37	2717	2744	VP1 rev 2624 VA
P2.47	2A	CACCTTATGACTCCAGAAGATCATCTG	HRV 3/37	3364	3394	2A fwd 3121-Va312
P2.48	2A	GCAGAAACTATCCCCCATTGCAG	HRV 3/37	3460	3482	2A fwd 3296-Va312
P2.49	2B	CATCCTGAAGTTCACAAACCTTTGC	HRV 3/37	3834	3858	2B rev 3653-Va312
P2.50	2A	GCCCTGTTCATCTGCAATGAAGTC	HRV 3/37	3740	3769	2A rev 3569-Va312
P2.52	2C	GATTCACTTGAGGTGTTGTTTCAAGG	HRV 3/37	5059	5084	2C fwd 4814-Va312
P2.54	2C	TACACCAGGTTCTGGCAAATC	HRV 3/37	4455	4475	2C fwd 4238-Va
P2.55	2B	GAACCAGGTGATTGTGGTGG	HRV B	3639	3658	2A fwd 3461-Ru
P3.23	3D	ATAAACATCTATTTCTATTCAAACTAAATGTCTATATT	HRV 3/37	7077	7115	Va end rev
P3.24	3C	TTGTGCTGAAAATCCTTGTCTACC	HRV 3/37	5926	5952	VA 5650 Rev
P3.28	3C	TGGAATTCATGTGGGTGGTAAT	HRV 3/37	5904	5925	AA 5627 Fwd
P3.42	3D	AAAGAGGCACTGTATGGAGTAGATGGCTT	HRV 3/37	6284	6314	3C fwd 5972-VA
P3.43	3D	AGTGCAGGATACCCATATGTTAGCTTAGG	HRV 3/37	6337	6365	3Cfwd 6020-VA
P3.44	3D	ATATCCTGCATTGGCATCACTGGA	HRV 3/37	7179	7204	3Crev 6844-VA
P3.45	3D	TTGTAAATGTGTCTGATTTATCAGGTGGAGT	HRV 3/37	7072	7102	3C rev 6740-VA
P3.55	3D	GCTTCAATCAATCTACTCTTTCCCAAGC	HRV 3/37	6504	6531	3D rev 6186-VA312
P3.65	3D	GATGCCAATGCAGGATATCTATGAGTC	HRV 3/37	7185	7213	3D fwd end VALBA245
P3.71	3A	TTGATTAACTGCTCTTTCTATGTTGG	HRV 3/37	5230	5255	3A rev 4980 -VA
P3.73	3D	GGTGATGACTTAATAGTCTCATACCCC	HRV 3/37	6982	7008	3D fwd 6656 -VA
P3.75	3D	TCGCAGGACACTGTATTCAGG	HRV 3/37	7095	7115	3D rev7040 -VA

## Sheet: PER
	Table 1 . Primers used to amplify and sequence the genomes of the Human Rhinovirus prototypes strains.
		A or G	R
		C or T	Y
		G or T	K
		A or C	M
		C, G or T	B
		A, G or T	D
		A, C or T	H
		A, C or G	V
		G or C	S
		A or T	W
		aNy base	N
		Standard IUB (international Union of Biochemistry)
		nucleotide ambiguity codes.
				Relative to HRV 2
ID	Gene	Sequence 5'-3'	Virus*	Start	End	name
4	5'UTR	CTACTTTGGGTGTCCG	HRV	532	547	primer 6
5	VP2	GGTAAYTTCCACCACCANCC	HRV	1046	1065	OL-68
10	5'UTR	GTACWCTRKTAYTMYGGTAMYYTTGTACGCC	HRV	49	80	5’NCRfwd50-deg
11	5'UTR	GCACTTCTGTTTCCCC	HRV	164	179	HRVfor
P1.12	VP2	AGTGCATCTGGTAATTTCCA	HRV	1055	1075	Pr13
P1.2	VP2	TGGTGSTGGAARYTRCCWGATGC	HRV	1049	1072	VP2fwd1049-deg
P1.6	VP1	ATGGCCCAGATTAGAAGAAAG	HRV	2621	2641	Primerhovi_VPF178
P2.1	2A	GARCYWGGWGAYTGYGWGG	HRV	3464	3484	2Afwd3464-deg
P2.2	2C	GGRTTYTGSWTNANRTCATCCAT	HRV	4395	4417	2Crev4395_deg
P2.3	2C	CCNCCWGAYCCNAARYAYTTTGATGG	HRV	4322	4347	2Cfwd4321-deg
P2.4	2B	TTIAGAAAYCTCCAIGGIGAICC	HRV	3803	3825	PR2b_1	R
P3.1	3A	CARGGNCCWTAYTCNGG	HRV	5066	5082	3Afwd5066-deg
P3.2	3C	CKNATRTCYYTRAAYTTYTCATTTCT	HRV	5366	5391	3Crev5391_deg
P3.3	3D	TCAWARTTWGWRTAATCAAANGCCAT	HRV	6371	6396	3Drev6371-deg
	Table 2 . Primers used to amplify and sequence the genomes of the Human Rhinovirus prototypes strains.
		Other primers are strain-specific and were used to amplify
		or sequence the prototype strain of the indicated serotype
				Relative to HRV 2
ID	Gene	Sequence 5'-3'	Virus*	Start	End
16	5'UTR	AGCCTCATCTGCCAGGTCTA	HRV A	302	321	SP2A HRV-Pro1rev
21	5'UTR	TMAAACTGGATCTGGGTTG	HRV A	31	50	5'end PER
P1.18	2A	TGTKCGRTAWATGATTARATC	HRV A	3263	3283	HRVA Primer 1
P1.27	VP1	AATACTCATCTCATCTCTTGTTTG	HRV 64/94	2489	2512	VP1rev2508_Per
P1.28	VP1	TACTACATGTTTTATGATGGGTATG	HRV 64/94	2890	2914	VP1fwd2885_Per
P1.55	VP3	GCTTCAGYTTCATGTTTTGTGG	HRV A	1940	1961	VP3 fwd 1941 HRVA
P2.12	2A	GATTTAGTCATMTACCGMACAAAC	HRV A	3316	3339	2Afwd 3263 HRV A
P2.13	2C	GCAGCATTGCACATTTCTGT	HRV A	3896	3915	2Crev 3915 HRV A
P2.14	2C	AGAGGNCTTGAATGGATTGG	HRV A	3970	3989	2Cfwd 3910 HRVA
P2.7	2A	AACAAGATATCAAAATTAATAGATTGGAT	HRV B	4139	4158	2AFwd3947"all"HRVB
P3.21	3D	TTTTTTTTTTTTTTTTATAAAACTAACAAAC	HRV 94/64	7336	3'end	3'end Per
P3.30	3D	TCAGCTGGAAAAACCCGTG	HRV 64	6185	6204	HRV64 6185 fwd
P3.4		ACNTWYNTNAARGATGAAYTNAGAA	HRV A	6207	6231	3Dfwd6146-deg
19		CGTTAYCCGCAAGRYGCCTAC	HRV A	223	243	HRV A 221 fwd

## Sheet: RU
	Table 1 . Primers used to amplify and sequence the genomes of the Human Rhinovirus prototypes strains.
		A or G	R
		C or T	Y
		G or T	K
		A or C	M
		C, G or T	B
		A, G or T	D
		A, C or T	H
		A, C or G	V
		G or C	S
		A or T	W
		aNy base	N
		Standard IUB (international Union of Biochemistry)
		nucleotide ambiguity codes.
				Relative to HRV 2
ID	Gene	Sequence 5'-3'	Virus*	Start	End	name
9	5'UTR	GGGACCAACTACTTTGGGTGTCCGTGT	HRV	524	550	Pri9895Hovi ref :……….	ref article
10	5'UTR	GTACWCTRKTAYTMYGGTAMYYTTGTACGCC	HRV	49	80	5’NCRfwd50-deg
14	5'UTR	ATTCAGGGGCCGGAGGA	HRV	434	450	SP1PL-SJ1rev
P1.12	VP2	AGTGCATCTGGTAATTTCCA	HRV	1055	1075	Pr13
P2.1	2A	GARCYWGGWGAYTGYGWGG	HRV	3464	3484	2Afwd3464-deg
P2.2	2C	GGRTTYTGSWTNANRTCATCCAT	HRV	4395	4417	2Crev4395_deg
	Table 2 . Primers used to amplify and sequence the genomes of the Human Rhinovirus prototypes strains.
		Other primers are strain-specific and were used to amplify
		or sequence the prototype strain of the indicated serotype
				Relative to HRV 2
ID	Gene	Sequence 5'-3'	Virus*	Start	End
28	5'UTR	AAACTGGATCYAGGTTGTTCCCACCT	HRV 11/24	4	29	5'end Russo
P1.77	VP4	GAGGAGATTCTACAATCACATCACAGGA	HRV 11/24	883	910	Vp4 fwd 870-Ru
P1.78	VP2	TCCATTGGAACTGCATTTACATATGG	HRV 11/24	1445	1470	Vp2 rev 1430-Ru
P1.80	VP3	CAAGTGTAAATTGGTATCCCGTGCC	HRV 11/24	2293	2317	Vp3 rev 2266-Ru
P1.81	VP3	GGTACACATGTTGTATGGGATGTGGG	HRV 11/24	2072	2097	VP3 fwd 2048-Ru
P1.92	VP2	TGGCTCAACTTTGATGGGAC	HRV 11/24	1349	1368	VP2 fwd 1358 Ru
P1.93	VP3	AGAAATATCTATACCAGGACAGG	HRV 11/24	1714	1736	VP3 fwd 1658 Ru
P1.94		AATCTAGTGTATGTGAATAATTCAAATTTCC	HRV 11/24	2668	2698	VP1 rev 2668 Ru
P2.25	2A	CCAGCAGTAACTATTCCTATAACTCCATGT	HRV 24	3499	3528	HRV24 2A3499rev
P2.33	2A	TACCGAACAAACACWRTAGGTGATGA	HRV A	3313	3338	2Afwd 3275-A
P2.35	2C	ACYGCTTTKCCACAYAYRAAWGG	HRV A	4736	4758	2Crev 4697-A
P2.42	2A	CTACAAACCCATTGCCAAAAGCTTC	HRV 11/24	3617	3641	2A rev 3617-Ru
P2.45	2C	CAAAAGAAGAGATGTGAGCCAGTTGC	HRV 11/24	4241	4266	2C fwd 4202-Ru
P2.46	2C	TGCTGTCCATTTATCTGTGGTAAAGC	HRV 11/24	4730	4755	2C fwd 4691-Ru
P2.55	2A	GAACCAGGTGATTGTGGTGG	HRV 11/24	3502	3521	2A fwd 3461-Ru
P2.56	2C	ATATCACTATCATTTGTTATCATCCTTGC	HRV 11/24	4322	4350	2C rev 4312-Ru
P3.32	3D	GACAAGTATGGTGTTGATTTACCTATGGT	HRV 24	6116	6144	SP5fwd HRV24
P3.46	3C	TCCCAGACCCGTGAATTTTCCATT	HRV 11/24	5235	5258	3C rev 5193-Ru-11
P3.54	3D	TGGCWTTTGATTAYACWAATTATGATGG	HRV 11/24	6415	6455	3D fwd 6372-Ru-11-24
P3.58	3D	AGATGGACAAARAAACCATCWCAAATG	HRV A	6938	6964	3D fwd 6881-A
P3.59	3D	AGCAARTCATAAGGAGGKAYATACA	HRV A	7068	7092	3D rev 7011-A
P3.60	3D	AAATTTTTCATACCACTCATGMAGG	HRV 11/24	7093	7117	3D rev 7036-A/Ru
P3.61	3A	CAGTATTTGATCACTTCAGGAGTTCTAAC	HRV 11/24	4935	4963	3A rev 4895-Ru
P3.62	3D	CAAGACCTCCTTCAAAGCTTGAAACC	HRV 11/24	6473	6498	3D rev 6417-Ru
P3.63	3D	CAG AGA ATG AGG ATG ATT ACC CAG ATT G	HRV 11/24	5443	5470	3D fwd 5403-Ru
P3.66	3A	GTGATCAAATACTGTGAGGACAATAAATGG	HRV 11/24	4950	4979	3A fwd 4910-Ru
P3.67	3D	CCTCTAAACCTTCTACGCCAAAGACACT	HRV 11/24	6020	6047	3D rev 5978-Ru
P3.68	3D	CATTGTGTTGAATATGCTTGTACCAGAGCAC	HRV 11/24	6601	6631	3D rev 6544-Ru
P2.25	2A	CCAGCAGTAACTATTCCTATAACTCCATGT	HRV 24	3537	3566	HRV24 2A3499rev
P3.53	3D	AAATTTTTCATACCACTCATGMAGGAGC	HRV 11/24	7090	7117	3D rev end Ru-11-24

## Sheet: Recap de tous
Table S2. Primers used to amplify and sequence the genomes of the clinical strains described in Table 1.
ID	Gene	Sequence 5'-3'	Virusa	Startb	End
48	5'UTR	GGGTTGTTCCCACCCAGA	HRV	14	31
10	5'UTR	GTACWCTRKTAYTMYGGTAMYYTTGTACGCC	HRV	49	80
11	5'UTR	GCACTTCTGTTTCCCC	HRV	164	179
14	5'UTR	ATTCAGGGGCCGGAGGA	HRV	434	450
9	5'UTR	GGGACCAACTACTTTGGGTGTCCGTGT	HRV	524	550
4	5'UTR	CTACTTTGGGTGTCCG	HRV	532	547
46	5'UTR	CGGCCCCTGAATGYGGCTAA	HRV	439	458
47	5'UTR	CTACTTTGGGTGTCCGTGTTTC	HRV	570	591
5	VP2	GGTAAYTTCCACCACCANCC	HRV	1046	1065
P1.204	VP2	ATCHGGHARYTTCCAMCACCA	HRV	1049	1069
P1.2	VP2	TGGTGSTGGAARYTRCCWGATGC	HRV	1049	1072
P1.12	VP2	AGTGCATCTGGTAATTTCCA	HRV	1055	1075
P1.6	VP1	ATGGCCCAGATTAGAAGAAAG	HRV	2621	2641
P2.1	2A	GARCYWGGWGAYTGYGWGG	HRV	3464	3484
P2.4	2B	TTIAGAAAYCTCCAIGGIGAICC	HRV	3803	3825
P2.3	2C	CCNCCWGAYCCNAARYAYTTTGATGG	HRV	4322	4347
P2.2	2C	GGRTTYTGSWTNANRTCATCCAT	HRV	4395	4417
P3.1	3A	CARGGNCCWTAYTCNGG	HRV	5066	5082
P3.2	3C	CKNATRTCYYTRAAYTTYTCATTTCT	HRV	5366	5391
P3.7	3D	ACNAGTGCWGGNTWYCCNTAT	HRV	6020	6040
P3.3	3D	TCAWARTTWGWRTAATCAAANGCCAT	HRV	6371	6396
P3.8	3D	GGNTYCTTDGTCCATC	HRV	6882	6898
21	5'UTR	TMAAACTGGATCTGGGTTG	HRV A	31	50
19	5'UTR	CGTTAYCCGCAAGRYGCCTAC	HRV A	223	243
16	5'UTR	AGCCTCATCTGCCAGGTCTA	HRV A	302	321
P1.55	VP3	GCTTCAGYTTCATGTTTTGTGG	HRV A	1940	1961
P1.18	2A	TGTKCGRTAWATGATTARATC	HRV A	3263	3283
P2.33	2A	TACCGAACAAACACWRTAGGTGATGA	HRV A	3313	3338
P2.12	2A	GATTTAGTCATMTACCGMACAAAC	HRV A	3316	3339
P2.13	2C	GCAGCATTGCACATTTCTGT	HRV A	3896	3915
P2.14	2C	AGAGGNCTTGAATGGATTGG	HRV A	3970	3989
P2.35	2C	ACYGCTTTKCCACAYAYRAAWGG	HRV A	4736	4758
P3.4	3D	ACNTWYNTNAARGATGAAYTNAGAA	HRV A	6207	6231
P3.58	3D	AGATGGACAAARAAACCATCWCAAATG	HRV A	6938	6964
P3.59	3D	AGCAARTCATAAGGAGGKAYATACA	HRV A	7068	7092
P1.14	VP1	GGGATGAYTACMCATGGCAAAGTG	HRV B	2778	2802
P1.58	VP1	TCATGCTCATTRACYAYYCTRAAAGCYAT	HRV B	2957	2986
P2.19	2A	TGTRTACAYCTRAGTATVCCACCACA	HRV B	3476	3502
P2.7	2A	AACAAGATATCAAAATTAATAGATTGGAT	HRV B	4139	4158
P2.55	2B	GAACCAGGTGATTGTGGTGG	HRV B	3639	3658
P2.20	2C	GCTAAGGGWTTRGAATGGAT	HRV B	3914	3934
P3.43	3C	AGTGCAGGATACCCATATGTTAGCTTAGG	HRV B	6334	6362
28	5'UTR	AAACTGGATCYAGGTTGTTCCCACCT	HRV 11/24	4	29
P1.77	VP4	GAGGAGATTCTACAATCACATCACAGGA	HRV 11/24	883	910
P1.92	VP2	TGGCTCAACTTTGATGGGAC	HRV 11/24	1349	1368
P1.78	VP2	TCCATTGGAACTGCATTTACATATGG	HRV 11/24	1445	1470
P1.93	VP3	AGAAATATCTATACCAGGACAGG	HRV 11/24	1714	1736
P1.81	VP3	GGTACACATGTTGTATGGGATGTGGG	HRV 11/24	2072	2097
P1.80	VP3	CAAGTGTAAATTGGTATCCCGTGCC	HRV 11/24	2293	2317
P1.94	VP1	AATCTAGTGTATGTGAATAATTCAAATTTCC	HRV 11/24	2668	2698
P2.25	2A	CCAGCAGTAACTATTCCTATAACTCCATGT	HRV 24	3499	3528
P2.42	2A	CTACAAACCCATTGCCAAAAGCTTC	HRV 11/24	3617	3641
P2.45	2C	CAAAAGAAGAGATGTGAGCCAGTTGC	HRV 11/24	4241	4266
P2.56	2C	ATATCACTATCATTTGTTATCATCCTTGC	HRV 11/24	4322	4350
P3.61	3A	CAGTATTTGATCACTTCAGGAGTTCTAAC	HRV 11/24	4935	4963
P3.66	3A	GTGATCAAATACTGTGAGGACAATAAATGG	HRV 11/24	4950	4979
P3.46	3C	TCCCAGACCCGTGAATTTTCCATT	HRV 11/24	5235	5258
P3.63	3D	CAG AGA ATG AGG ATG ATT ACC CAG ATT G	HRV 11/24	5443	5470
P3.67	3D	CCTCTAAACCTTCTACGCCAAAGACACT	HRV 11/24	6020	6047
P3.32	3D	GACAAGTATGGTGTTGATTTACCTATGGT	HRV 24	6116	6144
P3.54	3D	TGGCWTTTGATTAYACWAATTATGATGG	HRV 11/24	6415	6455
P3.62	3D	CAAGACCTCCTTCAAAGCTTGAAACC	HRV 11/24	6473	6498
P3.68	3D	CATTGTGTTGAATATGCTTGTACCAGAGCAC	HRV 11/24	6601	6631
P3.53	3D	AAATTTTTCATACCACTCATGMAGGAGC	HRV 11/24	7090	7117
P3.60	3D	AAATTTTTCATACCACTCATGMAGG	HRV 11/24	7093	7117
24	5'UTR	TTAAACAGCGGATGGGTAYCCCA	HRV 27/93	1	23
13	5'UTR	CTAGTTTGGTCGATGAGGCTAGG	HRV 27/93	318	340
P1.41	VP3	AACTCCACTCATACACATCCCTGG	HRV 27/93	1750	1773
P1.83	VP3	CATGAATGATATTCTAATTGAACCTGCCC	HRV 27/93	1997	2027
P1.75	VP3	GGAGAGGAACTTGAGGAAGTGATAGTCG	HRV 27/93	2420	2447
P1.32	VP1	CTAAACTTGTCTCTGTACCATC	HRV 27/93	2895	2917
P1.76	VP1	CATTTATACCATAAACAGTGGTCTTGCT	HRV 27/93	3048	3075
P2.37	2A	TGGTTCAGAAACTGTCCCTCAATG	HRV 27/93	3470	3493
P2.16	2A	TGGTTATGTCTGCTTTGC	HRV 27/93	3574	3590
P2.10	2A	GAATACCAGGGAATATCAGATTACAT	HRV 93	3578	3603
P2.39	2B	TAGGAAAGGCATTTGGTACTGGTTTC	HRV 27/93	3801	3826
P2.38	2B	TCACTAAAGCAGAGACAATTTTGATTAC	HRV 27/93	3909	3936
P2.41	2C	GATAAGTTGGACTTCTGTAAAAGACTCAA	HRV 27/93	4200	4229
P2.40	2C	GATTTAATTCTTTTTGCCTCTAAGGC	HRV 27/93	4370	4395
P2.24	2C	GAGGCAAAAAGAATTAAATCATTGAAG	HRV 27/93	4376	4402
P2.11	2C	ACAGTTGGAGGGTTGAGTGTCTG	HRV 93	4523	4546
P2.46	3A	TGCTGTCCATTTATCTGTGGTAAAGC	HRV 27/93	4937	4962
P3.50	3A	GTACTGCGTGCAGTAGTTACCCAAGG	HRV 27/93	5394	5419
P3.49	3A	CTGTTGTTATTGTGACAATGTTTTTCC	HRV 27/93	5452	5481
P3.29	3D	GGAAACACATTATAAAAGACACTGGG	HRV 27/93	5860	5885
P3.38	3C	CAGGACAGTGTGGTGGAGTTTTGTG	HRV 27/93	5862	5886
P3.51	3D	TCCAATCTTTCATCTGCTGGATGT	HRV 27/93	6114	6137
P3.52	3D	ATAGAAGGAAAAATTCTATTCAAATTAAATCTC	HRV 27/93	6396	6428
P3.41	3D	GGTAAATCAASACCATATTTGTYYATSGC	HRV 27/93	6422	6451
P3.39	3C	ATTCAAACTGGATGCTTCTATCAATCTACTT	HRV 27/93	6513	6543
P3.64	3D	CATCCTGTCATGCCAATGTCAGAC	HRV 27/93	7168	7193
26	5'UTR	GGCTGAAGATGAACTTGCTGCATC	HRV 3/37	751	780
P1.67	VP2	ACCATTCACTTGGTAGAACAGGCTACAC	HRV 3/37	1154	1181
P1.88	VP3	ACAGGCAATCACCAAGTGC	HRV 3/37	1714	1732
P1.69	VP3	CCTGTGTTGTTCATTGGAATTAATGTA	HRV 3/37	1813	1839
P1.68	VP3	TTGAAAACACCATCACCAATGAAGAG	HRV 3/37	1921	1950
P1.84	VP1	GGTGTACAGTTCAGATACACAGACCC	HRV 3/37	2193	2218
P1.29	VP1	CATCTGTTTCCGAACCATTG	HRV 3/37	2595	2614
P1.91	VP1	AAGACTTGAAAGGTTAATTTTCCAATC	HRV 3/37	2717	2744
P1.87	VP1	CATTGACTACTCTAAATGCCATACTACCCA	HRV 3/37	3085	3116
P2.47	2A	CACCTTATGACTCCAGAAGATCATCTG	HRV 3/37	3364	3394
P2.48	2A	GCAGAAACTATCCCCCATTGCAG	HRV 3/37	3460	3482
P2.50	2A	GCCCTGTTCATCTGCAATGAAGTC	HRV 3/37	3740	3769
P2.49	2B	CATCCTGAAGTTCACAAACCTTTGC	HRV 3/37	3834	3858
P2.54	2C	TACACCAGGTTCTGGCAAATC	HRV 3/37	4455	4475
P2.52	2C	GATTCACTTGAGGTGTTGTTTCAAGG	HRV 3/37	5059	5084
P3.71	3A	TTGATTAACTGCTCTTTCTATGTTGG	HRV 3/37	5230	5255
P3.28	3C	TGGAATTCATGTGGGTGGTAAT	HRV 3/37	5904	5925
P3.24	3C	TTGTGCTGAAAATCCTTGTCTACC	HRV 3/37	5926	5952
P3.42	3D	AAAGAGGCACTGTATGGAGTAGATGGCTT	HRV 3/37	6284	6314
P3.43	3D	AGTGCAGGATACCCATATGTTAGCTTAGG	HRV 3/37	6337	6365
P3.55	3D	GCTTCAATCAATCTACTCTTTCCCAAGC	HRV 3/37	6504	6531
P3.73	3D	GGTGATGACTTAATAGTCTCATACCCC	HRV 3/37	6982	7008
P3.45	3D	TTGTAAATGTGTCTGATTTATCAGGTGGAGT	HRV 3/37	7072	7102
P3.23	3D	ATAAACATCTATTTCTATTCAAACTAAATGTCTATATT	HRV 3/37	7077	7115
P3.75	3D	TCGCAGGACACTGTATTCAGG	HRV 3/37	7095	7115
P3.44	3D	ATATCCTGCATTGGCATCACTGGA	HRV 3/37	7179	7204
P3.65	3D	GATGCCAATGCAGGATATCTATGAGTC	HRV 3/37	7185	7213
P3.30	3D	TCAGCTGGAAAAACCCGTG	HRV 64	6185	6204
P1.27	VP1	AATACTCATCTCATCTCTTGTTTG	HRV 64/94	2489	2512
P1.28	VP1	TACTACATGTTTTATGATGGGTATG	HRV 64/94	2890	2914
P3.21	3D	TTTTTTTTTTTTTTTTATAAAACTAACAAAC	HRV 94/64	7336	3'end
P1.205	VP4	AGTTTTGTGTAGAGTGGGTCCC	HRV 9	642	663
P1.208	VP3	CCATGGTTCCACCCAAC	HRV 9	1680	1696
P1.202	VP3	TAAAGAGATATCTATACCTGGACAGG	HRV 9	1697	1722
P1.201	VP3	CATCAAATCAGCTGTTCTTTCC	HRV 9	1820	1841
P1.206	VP3	ATTTATAGCAAAAACTTCACTCATC	HRV 9	1838	1862
P1.203	VP1	TGGACCAATAACCCAGAATCC	HRV 9	2303	2323
P1.209	VP1	TCAGCAGCATCTAGAGC	HRV 9	2415	2431
P2.99	2A	GATTTAGTCATATACCGCACAAAC	HRV 9	3288	3311
P2.12	2A	GATTTAGTCATMTACCGMACAAAC	HRV 9	3309	3332
P2.100	2A	CACTACAGGTGATGACTACATACC	HRV 9	3311	3334
P2.93	2A	CACTACAGGTGATGACTACATACC	HRV 9	3311	3334
P2.92	2A	TGTATCTCATACCAATCATGGC	HRV 9	3406	3427
P2.15	2A	TTTCCACCACAGTCACCAG	HRV 9	3493	3511
P2.102	2B	TGGGTGTTCTGGTTCACC	HRV 9	3818	3835
P2.94	2C	GACTCTTGGCTTAAAAAATTTACAG	HRV 9	3900	3924
P2.101	2C	CCTATCCACTCAAGCCCTC	HRV 9	3943	3961
P2.95	2C	AAATTTAACTTCTTTAATTCACTTAGG	HRV 9	4031	4057
P2.104	2C	ATTTATTCATTACCTCCAGACCC	HRV 9	4335	4357
P2.103	2C	CACACTGGACACCATCTGAC	HRV 9	4447	4466
P3.134	3A	AGATGGAAAGGGATCTCAATCTTGC	HRV 9	4984	5008
P3.130	3A	TGCAAATATCATTAGTATAGCAGG	HRV 9	5030	5053
P3.129	3C	AACTCTTGTTTTTGGTTTGGG	HRV 9	5112	5132
P3.133	3C	GCTACCACTCTTCTTTCAGG	HRV 9	5133	5152
P3.138	3D	GGATTTCCATATGTGAGTATGGG	HRV 9	6054	6076
P3.80	3D	AGTTCATCTTTAAGGAAAGTGACC	HRV 9	6167	6190
P3.135	3D	CACTCATGCAGCAGGAGTTC	HRV 9	7053	7072
P3.131	3D	TTTTTTTATAAAACTAACAAACTAAGTATTTG	HRV 9	7108	7139

## Sheet: FA
	Table 1 . Primers used to amplify and sequence the genomes of the Human Rhinovirus prototypes strains.
		A or G	R
		C or T	Y
		G or T	K
		A or C	M
		C, G or T	B
		A, G or T	D
		A, C or T	H
		A, C or G	V
		G or C	S
		A or T	W
		aNy base	N
		Standard IUB (international Union of Biochemistry)
		nucleotide ambiguity codes.
				Relative to HRV 2
ID	Gene	Sequence 5'-3'	Virus*	Start	End	name
							ref article
	Table 2 . Primers used to amplify and sequence the genomes of the Human Rhinovirus prototypes strains.
		Other primers are strain-specific and were used to amplify
		or sequence the prototype strain of the indicated serotype
				Relative to HRV 2
ID	Gene	Sequence 5'-3'	Virus*	Start	End
